# Supplementary material for: Association between phase angle, body mass index and insulin resistance in patients with type 2 diabetes mellitus: a cross-sectional study
Source: PeerJ. 2025 Jan 16;13:e18815. doi: 10.7717/peerj.18815 (PMC11742247; doi:10.7717/peerj.18815)
Supplement: Supplemental Information 1 [file peerj-13-18815-s001.csv]

No	sex	age	duration	ALP	GLU	UA	TG	TC	HDL-C	LDL-C	APO-A1	APOB	Lpa	HbA1c	FCP	CP120min	FPG	HOMAB	IR	14.Height	15.Weight	16.Lower Limit (Weight Normal Range)	17.Upper Limit (Weight Normal Range)	18. TBW (Total Body Water)	19. Lower Limit (TBW Normal Range)	20. Upper Limit (TBW Normal Range)	21. ICW (Intracellular Water)	22. Lower Limit (ICW Normal Range)	23. Upper Limit (ICW Normal Range)	24. ECW (Extracellular Water)	25. Lower Limit (ECW Normal Range)	26. Upper Limit (ECW Normal Range)	27. Protein	28. Lower Limit (Protein Normal Range)	29. Upper Limit (Protein Normal Range)	30. Minerals	31. Lower Limit (Minerals Normal Range)	32. Upper Limit (Minerals Normal Range)	33. BFM (Body Fat Mass)	34. Lower Limit (BFM Normal Range)	35. Upper Limit (BFM Normal Range)	36. SLM (Soft Lean Mass)	37. Lower Limit (SLM Normal Range)	38. Upper Limit (SLM Normal Range)	39. FFM (Fat Free Mass)	40. Lower Limit (FFM Normal Range)	41. Upper Limit (FFM Normal Range)	42. SMM (Skeletal Muscle Mass)	43. Lower Limit (SMM Normal Range)
356972	2	74	13	49	9.79	272	1.28	4.75	1.08	3.11	1.3	0.76	872	7.4	0.352	1.63	7.2	25.68648649	2.405142857	165	56.3	49.7	67.3	28.9	29.8	36.4	17.3	18.5	22.5	11.6	11.3	13.9	7.4	8	9.8	3.07	2.75	3.37	16.9	11.7	18.7	36.9	38.3	46.8	39.4	40.6	49.6	20.6	22.3
101059107	1	67	3	138	22.67	115	1.11	4.11	0.98	2.63	1.07	0.69	28	10.2	0.597	1.69	7.2	43.56486486	3.035142857	170	67.4	54.1	73.1	36.7	35.7	43.7	21.7	22.1	27.1	15	13.6	16.6	9.3	9.5	11.7	3.3	3.3	4.04	18.1	7.6	15.3	46.7	45.9	56.1	49.3	48.6	59.4	26.3	27.1
101038041	2	73	20	49	10.67	274	1.02	3.82	1.25	1.98	1.53	0.57	574	12.6	0.509	1.52	7.5	34.3575	2.863392857	163	70.5	48.5	65.7	34	29.1	35.5	20.2	18	22	13.8	11.1	13.5	8.7	7.8	9.6	3.25	2.69	3.29	24.6	11.4	18.3	43.2	37.3	45.7	45.9	39.6	48.4	24.4	21.7
379263	2	83	15	94	11.89	219	0.76	3.73	0.95	2.17	1.17	0.64	106	7	0.788	2.08	6.3	75.98571429	3.273	150	47.6	41.1	55.7	24.1	24.7	30.1	14.4	15.3	18.7	9.7	9.4	11.4	6.2	6.6	8	2.7	2.28	2.78	14.6	9.7	15.5	30.7	31.7	38.7	33	33.5	41	16.8	18.1
101255998	2	71	1	113	11.09	160	0.56	4.37	1.73	1.94	1.24	0.53	103	11.1	0.146	0.823	4.4	43.8	1.729428571	151	53.2	41.7	56.3	25	24.9	30.5	15	15.5	18.9	10	9.4	11.6	6.5	6.7	8.1	2.61	2.31	2.83	19.1	9.8	15.7	31.9	32	39.2	34.1	34	41.5	17.6	18.4
101249239	2	77	8	59	8.71	286	1.22	3.08	0.86	1.61	1.2	0.54	1454	6.8	0.912	2.58	5.8	107.0608696	3.389142857	158	56.3	45.6	61.8	26.4	27.4	33.4	16	16.9	20.7	10.4	10.4	12.6	7	7.3	8.9	2.73	2.53	3.09	20.2	10.7	17.2	33.8	35.1	42.9	36.1	37.2	45.5	18.9	20.3
101258404	2	75	1	87	9.92	303	1.56	4.55	1.31	2.59	1.18	0.92	1013	7.3	0.991	4.4	7.6	65.26097561	4.189857143	167	63.4	51	69	29.8	30.5	37.3	18	18.9	23.1	11.8	11.6	14.2	7.8	8.2	10	2.88	2.83	3.45	22.9	12	19.2	38.1	39.2	48	40.5	41.6	50.8	21.4	22.9
101250894	2	62	1	78	11.97	345	2.74	6.47	1.64	4.18	1.17	1.03	180	10.5	0.835	2.79	7.4	57.80769231	3.706785714	160	68.3	46.8	63.3	31.1	28	34.2	18.8	17.4	21.2	12.3	10.6	13	8.1	7.5	9.1	3.11	2.59	3.17	26	11	17.6	39.8	36	44	42.3	38.1	46.6	22.5	20.9
101362939	2	67	10	77	11.11	183	2.53	3.64	0.94	1.77	1.2	0.57	9	10.1	0.572	1.54	7.6	37.66829268	3.052571429	163	60.4	48.5	65.7	29.4	29.1	35.5	17.8	18	22	11.6	11.1	13.5	7.6	7.8	9.6	3.08	2.69	3.29	20.3	11.4	18.3	37.5	37.3	45.7	40.1	39.6	48.4	21.2	21.7
101034339	2	74	12	63	16.66	172	0.55	2.91	1.26	1.23	1.35	0.37	58	9.9	0.34	0.841	8	20.4	2.471428571	160	58.3	46.8	63.3	29.8	28	34.2	18	17.4	21.2	11.8	10.6	13	7.8	7.5	9.1	2.99	2.59	3.17	17.7	11	17.6	38.1	36	44	40.6	38.1	46.6	21.5	20.9
406725	2	71	18	93	21.79	171	0.8	4.65	1.24	2.75	1.39	0.76	718	10.5	0.209	0.974	7.1	15.675	2.029964286	158	57.5	45.6	61.8	31	27.4	33.4	18.6	16.9	20.7	12.4	10.4	12.6	8.1	7.3	8.9	2.91	2.53	3.09	15.5	10.7	17.2	39.6	35.1	42.9	42	37.2	45.5	22.3	20.3
101011223	2	80	20	82	31.81	285	1.17	2.13	0.91	0.65	1.07	0.2	243	12	0.723	0.777	11.7	23.80609756	4.521107143	160	55.8	46.8	63.3	28.5	28	34.2	17.2	17.4	21.2	11.3	10.6	13	7.4	7.5	9.1	2.77	2.59	3.17	17.1	11	17.6	36.4	36	44	38.7	38.1	46.6	20.4	20.9
101264061	2	25	1	45	6.07	235	0.66	3.84	1.04	2.27	0.85	0.58	199	6.1	0.526	1.15	6.4	48.97241379	2.702285714	163	58.5	48.5	65.7	28	29.1	35.5	17	18	22	11	11.1	13.5	7.3	7.8	9.6	2.96	2.69	3.29	20.2	11.4	18.3	35.8	37.3	45.7	38.3	39.6	48.4	20.2	21.7
101029057	2	44	16	70	21.4	242	3.71	6.59	1.85	3.91	1.52	1.41	668	13	0.459	1.25	7.8	28.82093023	2.778642857	164	61.3	49.1	66.5	32.5	29.4	36	19.7	18.3	22.3	12.8	11.2	13.6	8.5	7.9	9.7	3.33	2.73	3.33	17	11.6	18.5	41.5	37.8	46.2	44.3	40.1	49	23.7	22
407819	2	82	22	77	16	171	0.41	5.11	1.5	3	1.53	0.73	358	11	0.152	0.393	4.5	41.04	1.744285714	155	59	43.9	59.5	25.6	26.3	32.1	15.5	16.3	19.9	10.1	10	12.2	6.8	7	8.6	2.72	2.43	2.97	23.9	10.3	16.5	32.7	33.8	41.3	35.1	35.8	43.8	18.3	19.4
101281336	1	50	3	439	19.05	606	1.57	4.75	1.29	2.84	1.15	0.82	104	7.7	0.992	2.79	7.5	66.96	4.157142857	180	89.8	60.6	82	43.1	40	49	26	24.8	30.4	17.1	15.2	18.6	11.2	10.7	13.1	4	3.71	4.53	31.5	8.6	17.1	55	51.5	62.9	58.3	54.5	66.6	31.8	30.6
101252673	2	61	1	107	21.02	229	1.28	4.38	1.09	2.63	1.26	0.67	72	11.7	0.373	3.27	6.7	31.471875	2.392535714	162	78.4	47.9	64.9	32.6	28.7	35.1	19.8	17.8	21.8	12.8	10.9	13.3	8.6	7.7	9.5	3.13	2.65	3.25	34.1	11.3	18.1	41.6	36.9	45.1	44.3	39.1	47.8	23.8	21.4
101269825	2	66	18	91	18.67	331	2.36	6.52	1.64	4.16	1.72	1.4	587	10	0.152	0.782	9.3	7.075862069	2.004857143	165	57	49.7	67.3	32.5	29.8	36.4	19.7	18.5	22.5	12.8	11.3	13.9	8.5	8	9.8	3.23	2.75	3.37	12.8	11.7	18.7	41.5	38.3	46.8	44.2	40.6	49.6	23.7	22.3
101257868	2	50	8	55	12.17	415	1.97	4.03	1.26	2.17	1.32	0.72	94	10.5	1.15	1.43	5.8	135	3.882142857	165	67.9	49.7	67.3	37.8	29.8	36.4	22.8	18.5	22.5	15	11.3	13.9	9.9	8	9.8	3.82	2.75	3.37	16.4	11.7	18.7	48.3	38.3	46.8	51.5	40.6	49.6	27.7	22.3
101057679	2	51	18	113	11.54	421	6.67	6.8	1.89	3.04	1.39	0.93	182	9.4	0.963	2.7	12.7	28.26195652	5.867892857	152	63.6	42.2	57.2	31.5	25.3	30.9	19	15.7	19.1	12.5	9.6	11.8	8.3	6.8	8.3	2.91	2.34	2.86	20.9	9.9	15.9	40.2	32.5	39.7	42.7	34.4	42.1	22.8	18.6
101123877	1	65	6	91	16.89	30	1.46	3.75	0.95	2.14	0.85	0.72	112	11.6	0.318	0.642	6	34.344	2.181428571	160	70.3	47.9	64.7	35	31.7	38.7	21.2	19.6	24	13.8	12.1	14.7	9.1	8.5	10.3	3.37	2.93	3.59	22.8	6.8	13.5	44.7	40.7	49.7	47.5	43.1	52.7	25.6	23.9
452421	2	60	20	68	9.07	365	0.95	5.91	1.55	3.7	1.45	0.87	580	9.1	0.733	1.21	6.5	65.97	3.201607143	161	74.9	47.3	64.1	33.7	28.4	34.7	20.3	17.6	21.6	13.4	10.8	13.2	8.8	7.7	9.4	3.35	2.63	3.21	29.1	11.1	17.8	43	36.5	44.5	45.8	38.6	47.2	24.5	21.1
374951	1	71	13	77	9.23	286	1.13	5.25	1.39	3.2	1.51	0.84	220	7.1	0.61	2.63	7.7	39.21428571	3.1775	182	72.3	62	83.8	42.2	41	50	25.4	25.4	31	16.8	15.6	19	11	11	13.4	3.79	3.79	4.63	15.3	8.8	17.5	53.9	52.7	64.3	57	55.7	68.1	31.2	31.3
101013722	1	75	17	57	7.43	368	0.94	3.89	1.25	1.99	1.04	0.55	29	7.6	0.53	1.19	9.3	24.67241379	3.260357143	169	64.8	53.4	72.2	39.1	35.4	43.2	23.5	21.9	26.7	15.6	13.4	16.4	10.2	9.4	11.6	3.64	3.27	3.99	11.9	7.6	15.1	49.9	45.4	55.4	52.9	48.1	58.7	28.7	26.7
101259203	2	83	30	75	15.62	371	1.07	4.21	1.06	2.74	0.9	0.74	931	9.3	0.304	1.8	6.3	29.31428571	2.184	140	44.6	35.8	48.4	17.8	21.4	26.2	10.8	13.3	16.3	7	8.2	10	4.7	5.8	7	1.79	1.99	2.43	20.3	8.4	13.5	22.8	27.5	33.7	24.3	29.2	35.7	12.1	15.6
101281782	1	72	23	84	11.14	291	0.52	4.04	1.55	2.05	1.53	0.7	243	7.5	0.377	0.459	7.5	25.4475	2.509821429	172	72.5	55.3	74.9	40.5	36.6	44.8	24.3	22.7	27.7	16.2	13.9	17	10.5	9.8	12	3.56	3.38	4.14	17.9	7.8	15.6	51.7	47	57.4	54.6	49.8	60.9	29.7	27.8
101270941	2	82	10	81	6.09	588	4.41	3.95	1.25	1.55	1.03	0.49	23	5.8	1.63	4.72	8.6	86.29411765	6.506428571	163	88.5	48.5	65.7	40.9	29.1	35.5	24.4	18	22	16.5	11.1	13.5	10.5	7.8	9.6	3.96	2.69	3.29	33.1	11.4	18.3	52.1	37.3	45.7	55.4	39.6	48.4	29.9	21.7
101255935	2	51	1	56	7.52	153	0.4	4.2	2.18	1.54	1.23	0.4	733	8.2	0.066	0.097	8.4	3.636734694	1.698	160	43.2	46.8	63.3	28.3	28	34.2	17.2	17.4	21.2	11.1	10.6	13	7.4	7.5	9.1	2.87	2.59	3.17	4.6	11	17.6	36.2	36	44	38.6	38.1	46.6	20.4	20.9
101256640	1	57	10	136	10.76	198	0.9	4.6	1.16	2.8	1.34	0.72	594	8	0.336	3.18	6.9	26.68235294	2.328	179	64.4	59.9	81.1	34.9	39.6	48.4	21.3	24.6	30	13.6	15	18.4	9.1	10.6	13	3.47	3.66	4.48	16.9	8.5	16.9	44.7	50.9	62.3	47.5	53.9	65.9	25.7	30.2
101267979	2	59	10	103	9.69	182	0.87	5.26	1.3	3.41	1.02	1	372	9.9	0.301	1.47	5.9	33.8625	2.13425	160	51.9	46.8	63.3	28.2	28	34.2	17.2	17.4	21.2	11	10.6	13	7.4	7.5	9.1	2.76	2.59	3.17	13.5	11	17.6	36.1	36	44	38.4	38.1	46.6	20.5	20.9
101256417	1	69	1	41	14.68	269	1.58	5.94	1.07	4.11	1.15	1.24	17	11.4	0.349	1.27	6.2	34.9	2.272785714	170	71.3	54.1	73.1	37.6	35.7	43.7	22.9	22.1	27.1	14.7	13.6	16.6	9.9	9.5	11.7	3.52	3.3	4.04	20.3	7.6	15.3	48.1	45.9	56.1	51	48.6	59.4	27.9	27.1
428876	2	66	15	90	20.25	259	1.16	5.42	1.06	4.06	1.16	0.91	660	9.2	0.295	1.04	5.7	36.20454545	2.100535714	160	64.3	46.8	63.3	27.3	28	34.2	16.7	17.4	21.2	10.6	10.6	13	7.2	7.5	9.1	2.65	2.59	3.17	27.1	11	17.6	35	36	44	37.2	38.1	46.6	19.7	20.9
101178494	2	56	4	76	13.78	210	0.68	2.88	0.95	1.42	1.23	0.44	56	8.1	1.42	3.25	6.5	127.8	4.796428571	160	60.5	46.8	63.3	30.9	28	34.2	18.7	17.4	21.2	12.2	10.6	13	8.1	7.5	9.1	2.8	2.59	3.17	18.7	11	17.6	39.4	36	44	41.8	38.1	46.6	22.4	20.9
101045098	1	59	1	90	14.7	313	1.71	3.31	0.81	2.04	1.11	0.74	42	11.4	1.07	1.97	5.9	120.375	3.754642857	173	75.5	55.9	75.7	37.8	37	45.2	23.1	23	28	14.7	14	17.2	10	9.9	12.1	3.52	3.43	4.19	24.2	7.9	15.8	48.4	47.5	58.1	51.3	50.4	61.6	28.1	28.2
452507	1	69	8	94	16.79	349	2.8	2.64	0.77	1.33	0.97	0.54	47	10.1	1.26	3.23	7.2	91.94594595	4.74	181	86.1	61.3	82.9	43.1	40.5	49.5	26.4	25.1	30.7	16.7	15.4	18.8	11.4	10.9	13.3	4.41	3.75	4.59	27.2	8.7	17.3	55.2	52	63.6	58.9	55.1	67.4	32.4	31
101287549	2	66	3	106	21.31	378	2.01	5.88	1.52	2.95	1.47	0.78	645	8.5	0.222	1.58	5.5	29.97	1.936071429	155	75.9	43.9	59.5	28.9	26.3	32.1	17.5	16.3	19.9	11.4	10	12.2	7.5	7	8.6	2.57	2.43	2.97	36.9	10.3	16.5	36.8	33.8	41.3	39	35.8	43.8	20.8	19.4
101313955	2	49	12	76	16.74	181	2.67	4.55	1.38	2.53	1.38	0.92	481	8.5	0.518	2.26	5.4	73.61052632	2.499	149	36.9	40.5	54.9	22.6	24.3	29.7	13.8	15	18.4	8.8	9.3	11.3	5.9	6.5	7.9	2.27	2.25	2.75	6.1	9.6	15.3	28.9	31.2	38.2	30.8	33.1	40.4	16	17.8
101265205	2	65	20	92	23.15	317	2.25	5.6	1.22	3.67	1.15	1.13	160	10.5	0.425	1.31	9.6	18.81147541	2.957142857	160	55.3	46.8	63.3	28.8	28	34.2	17.6	17.4	21.2	11.2	10.6	13	7.6	7.5	9.1	2.87	2.59	3.17	16	11	17.6	36.9	36	44	39.3	38.1	46.6	21	20.9
101275435	2	72	13	96	22.58	204	2.19	6.55	1.46	4.36	1.3	1.48	203	11.8	0.085	0.574	5.9	9.5625	1.679107143	150	51.6	41.1	55.7	24	24.7	30.1	14.8	15.3	18.7	9.2	9.4	11.4	6.4	6.6	8	2.3	2.28	2.78	18.9	9.7	15.5	30.8	31.7	38.7	32.7	33.5	41	17.3	18.1
101257906	2	71	20	68	21.49	377	1.98	6	1.32	4.05	0.98	1.26	108	10.1	0.56	1.63	6.8	45.81818182	2.86	158	57.7	45.6	61.8	29.3	27.4	33.4	17.8	16.9	20.7	11.5	10.4	12.6	7.7	7.3	8.9	2.88	2.53	3.09	17.8	10.7	17.2	37.5	35.1	42.9	39.9	37.2	45.5	21.3	20.3
101282616	2	66	11	60	6.91	271	0.65	3.43	0.81	2.07	1.04	0.58	212	7.1	0.213	3.24	4.2	82.15714286	1.8195	156	60.2	44.5	60.1	27.9	26.6	32.6	17.1	16.6	20.2	10.8	10.2	12.4	7.4	7.1	8.7	2.75	2.47	3.01	22.2	10.5	16.8	35.8	34.2	41.8	38	36.3	44.3	20.3	19.7
101273937	2	78	20	37	14.3	352	1.35	3.74	1.04	2.21	1.13	0.56	54	9.5	0.818	1.73	11.4	27.95696203	4.830428571	160	63.5	46.8	63.3	29.5	28	34.2	18.1	17.4	21.2	11.4	10.6	13	7.8	7.5	9.1	2.98	2.59	3.17	23.2	11	17.6	37.8	36	44	40.3	38.1	46.6	21.6	20.9
446675	1	84	20	71	12.49	318	0.9	3.81	0.99	2.23	1.29	0.62	407	9.1	0.112	0.786	5.4	15.91578947	1.716	170	76	54.1	73.1	40.4	35.7	43.7	24.5	22.1	27.1	15.9	13.6	16.6	10.5	9.5	11.7	3.76	3.3	4.04	21.3	7.6	15.3	51.7	45.9	56.1	54.7	48.6	59.4	30	27.1
101261432	1	53	6	95	17.4	340	1.27	3.95	0.91	2.45	0.95	0.71	261	10	0.564	1.71	7.3	40.07368421	2.970428571	180	85.4	60.6	82	44.3	40	49	26.8	24.8	30.4	17.5	15.2	18.6	11.6	10.7	13.1	4.22	3.71	4.53	25.3	8.6	17.1	56.7	51.5	62.9	60.1	54.5	66.6	33	30.6
101031704	2	72	18	55	16.19	237	1.18	2.71	1.07	1.2	1.22	0.43	66	9.9	0.594	1.48	8.2	34.12340426	3.239571429	158	69.3	45.6	61.8	29	27.4	33.4	17.8	16.9	20.7	11.2	10.4	12.6	7.7	7.3	8.9	2.77	2.53	3.09	29.8	10.7	17.2	37.2	35.1	42.9	39.5	37.2	45.5	21.2	20.3
316989	2	64	30	63	12.31	405	2.8	6.69	1.47	4.63	1.23	1.26	163	9.4	0.771	1.07	6.8	63.08181818	3.372428571	155	69.5	43.9	59.5	31.6	26.3	32.1	19.1	16.3	19.9	12.5	10	12.2	8.3	7	8.6	3.12	2.43	2.97	26.5	10.3	16.5	40.4	33.8	41.3	43	35.8	43.8	22.9	19.4
367156	2	63	30	137	23.72	376	7.13	8.19	2.21	4.26	1.45	0.49	673	9.4	0.605	1.64	10.8	22.37671233	3.833571429	156	73.5	44.5	60.1	29.1	26.6	32.6	17.6	16.6	20.2	11.5	10.2	12.4	7.6	7.1	8.7	2.77	2.47	3.01	34	10.5	16.8	37.2	34.2	41.8	39.5	36.3	44.3	21	19.7
101257049	1	63	16	57	12.87	374	1.08	4.4	0.92	2.9	0.9	0.79	343	7	0.397	1.4	6.2	39.7	2.379071429	174	60.6	56.6	76.6	35.8	37.4	45.8	21.8	23.2	28.4	14	14.2	17.4	9.4	10.1	12.3	3.18	3.46	4.23	12.2	8	16	45.8	48.1	58.7	48.4	51	62.3	26.4	28.4
101281842	1	48	1	59	14.16	234	1.53	5.56	1.11	3.74	1.26	1.06	416	12.1	0.511	1.93	6.3	49.275	2.64975	180	80.1	60.6	82	42.1	40	49	25.8	24.8	30.4	16.3	15.2	18.6	11.1	10.7	13.1	3.99	3.71	4.53	22.9	8.6	17.1	53.9	51.5	62.9	57.2	54.5	66.6	31.6	30.6
443642	2	53	10	82	5.73	254	1	4.56	0.99	2.91	1.14	0.78	473	8	0.95	3.04	6.7	80.15625	3.773214286	165	68.1	49.7	67.3	30.3	29.8	36.4	18.6	18.5	22.5	11.7	11.3	13.9	8.1	8	9.8	3	2.75	3.37	26.7	11.7	18.7	38.8	38.3	46.8	41.4	40.6	49.6	22.2	22.3
362319	2	66	7	74	9.79	286	2.23	7.1	1.43	5.07	1.24	1.17	51	9.9	0.352	2.06	7.1	26.4	2.392571429	152	46.1	42.2	57.2	24.6	25.3	30.9	15.2	15.7	19.1	9.4	9.6	11.8	6.6	6.8	8.3	2.41	2.34	2.86	12.5	9.9	15.9	31.6	32.5	39.7	33.6	34.4	42.1	17.8	18.6
442396	2	61	6	76	17.95	270	2.16	6.36	1.4	4.29	1.42	1.15	261	10.7	0.377	2.2	6.4	35.1	2.361714286	155	48.9	43.9	59.5	24.9	26.3	32.1	15.3	16.3	19.9	9.6	10	12.2	6.6	7	8.6	2.41	2.43	2.97	15	10.3	16.5	31.9	33.8	41.3	33.9	35.8	43.8	18	19.4
101214568	1	69	1	92	13.17	350	2.97	4.21	1.09	2.52	1.11	0.79	204	8.2	1.25	3.25	8.7	64.90384615	5.383928571	176	66.9	57.9	78.3	37.1	38.3	46.9	22.7	23.8	29	14.4	14.6	17.8	9.8	10.3	12.5	3.5	3.55	4.33	16.5	8.2	16.4	47.5	49.2	60.2	50.4	52.1	63.7	27.6	29.2
101279819	2	66	1	59	16.4	288	0.99	5.31	1.09	3.53	1.21	0.94	707	12.7	0.327	1.7	6.7	27.590625	2.282464286	155	52.5	43.9	59.5	26.9	26.3	32.1	16.6	16.3	19.9	10.3	10	12.2	7.2	7	8.6	2.64	2.43	2.97	15.8	10.3	16.5	34.5	33.8	41.3	36.7	35.8	43.8	19.6	19.4
101039698	1	60	10	102	7.22	558	0.59	3.85	0.88	2.62	0.73	0.7	272	6.5	0.522	3.56	7.4	36.13846154	2.879571429	168	62.5	52.8	71.4	35.8	34.9	42.7	21.9	21.7	26.5	13.9	13.2	16.2	9.4	9.4	11.4	3.49	3.23	3.95	13.8	7.5	14.9	45.8	44.8	54.8	48.7	47.5	58.1	26.6	26.5
101259270	1	65	5	71	22.43	183	0.99	5.63	1.15	4.17	0.75	1.04	780		0.253	1.37	6.7	21.346875	2.105392857	170	65	54.1	73.1	34.3	35.7	43.7	20.9	22.1	27.1	13.4	13.6	16.6	9	9.5	11.7	3.26	3.3	4.04	18.4	7.6	15.3	43.9	45.9	56.1	46.6	48.6	59.4	25.3	27.1
101262748	2	55	1	91	16.45	274	1.45	6.8	1.3	5.26	1.13	1.25	56	11.6	0.66	2	7.4	45.69230769	3.244285714	163	61.4	48.5	65.7	29.8	29.1	35.5	18.3	18	22	11.5	11.1	13.5	7.9	7.8	9.6	2.89	2.69	3.29	20.8	11.4	18.3	38.1	37.3	45.7	40.6	39.6	48.4	21.9	21.7
101265396	2	50	1	92	18	335	2.21	7.59	1.39	5.62	1.33	1.72	168	10.6	0.422	1.61	6.5	37.98	2.479642857	160	60.3	46.8	63.3	27.3	28	34.2	16.8	17.4	21.2	10.5	10.6	13	7.3	7.5	9.1	2.55	2.59	3.17	23.2	11	17.6	35	36	44	37.1	38.1	46.6	19.9	20.9
101280601	1	49	1	59	13.22	376	2.58	4.34	1.03	2.61	1.33	0.79	73	8.5	0.399	1.97	5.6	51.3	2.298	175	72.9	57.3	77.5	41.9	37.9	46.3	25.8	23.5	28.7	16.1	14.4	17.6	11.2	10.2	12.4	3.79	3.5	4.28	16	8.1	16.2	53.7	48.7	59.5	56.9	51.5	63	31.7	28.8
101251248	1	33	1	77	13.43	431	3.16	5.08	1.45	2.93	1.47	1.02	33	11.4	0.778	1.57	6.7	65.64375	3.361642857	180	81.5	60.6	82	43	40	49	26.3	24.8	30.4	16.7	15.2	18.6	11.3	10.7	13.1	4.3	3.71	4.53	22.9	8.6	17.1	55	51.5	62.9	58.6	54.5	66.6	32.3	30.6
101284711	1	46	1	123	12.81	303	4.9	6.14	1.57	3.48	1.13	1.15	420	12.4	0.519	1.21	8.1	30.46304348	3.001392857	172	77.3	55.3	74.9	38.6	36.6	44.8	23.5	22.7	27.7	15.1	13.9	17	10.2	9.8	12	3.52	3.38	4.14	25	7.8	15.6	49.4	47	57.4	52.3	49.8	60.9	28.7	27.8
101282086	1	70	20	74	11.07	626	9.51	6.79	2.23	2.68	1.52	1.1	23	7.7	0.763	2.29	9.2	36.14210526	4.007	170	78.7	54.1	73.1	37.9	35.7	43.7	23.1	22.1	27.1	14.8	13.6	16.6	10	9.5	11.7	3.52	3.3	4.04	27.3	7.6	15.3	48.5	45.9	56.1	51.4	48.6	59.4	28.1	27.1
10179441	2	63	18	59	7.84	290	2.19	4.65	1.33	2.68	1.54	0.89	26	9.4	0.567	2.3	9.1	27.3375	3.34275	156	79.4	44.5	60.1	33.6	26.6	32.6	20.4	16.6	20.2	13.2	10.2	12.4	8.8	7.1	8.7	3.15	2.47	3.01	33.9	10.5	16.8	42.9	34.2	41.8	45.5	36.3	44.3	24.6	19.7
101038336	1	31	1	45	17.95	296	0.91	5.55	1.38	3.86	1.07	0.83	280	12.5	0.229	0.451	7.4	15.85384615	2.105214286	178	62.1	59.2	80.2	37.7	39.2	47.8	23.2	24.3	29.7	14.5	14.9	18.1	10	10.5	12.9	3.62	3.63	4.43	10.8	8.4	16.7	48.3	50.3	61.5	51.3	53.3	65.2	28.2	29.9
101271677	1	63	10	86	11.4	350	0.98	3.13	0.87	1.79	1.2	0.48	5	7	0.316	2.04	5.4	44.90526316	2.109428571	172	62.1	55.3	74.9	37.2	36.6	44.8	22.6	22.7	27.7	14.6	13.9	17	9.8	9.8	12	3.41	3.38	4.14	11.7	7.8	15.6	47.6	47	57.4	50.4	49.8	60.9	27.5	27.8
101255840	2	70	13	95	16.46	391	2.58	5.76	1.24	3.69	1.22	0.99	39	9.7	0.604	4.08	7.5	40.77	3.117857143	152	52.5	42.2	57.2	27	25.3	30.9	16.6	15.7	19.1	10.4	9.6	11.8	7.2	6.8	8.3	2.65	2.34	2.86	15.6	9.9	15.9	34.7	32.5	39.7	36.9	34.4	42.1	19.7	18.6
101149719	2	71	10	78	20.71	224	1.25	4.36	1.31	2.36	1.52	0.74	32	10.8	0.434	1.52	6.3	41.85	2.4765	156	55.5	44.5	60.1	26.2	26.6	32.6	16.1	16.6	20.2	10.1	10.2	12.4	7	7.1	8.7	2.42	2.47	3.01	19.9	10.5	16.8	33.6	34.2	41.8	35.6	36.3	44.3	19	19.7
101014681	2	61	8	91	8.37	346	1.12	5.49	1.14	3.84	1.07	1.16	108	8.2	0.809	2.89	8.2	46.47446809	3.869214286	163	64	48.5	65.7	30.1	29.1	35.5	18.5	18	22	11.6	11.1	13.5	7.9	7.8	9.6	2.89	2.69	3.29	23.1	11.4	18.3	38.5	37.3	45.7	40.9	39.6	48.4	22.1	21.7
101222866	1	66	8	75	11.57	157	0.59	4.19	1.71	2.09	1.42	0.54	25	8.4	0.431	1.57	6.5	38.79	2.500535714	170	70.1	54.1	73.1	41.8	35.7	43.7	25.5	22.1	27.1	16.3	13.6	16.6	11	9.5	11.7	3.88	3.3	4.04	13.4	7.6	15.3	53.4	45.9	56.1	56.7	48.6	59.4	31.3	27.1
101256646	2	61	13	88	12.7	339	6.38	4.71	1.47	2.31	1.12	0.91	21	8.5	1.47	2.77	9.8	63	6.645	165	68.9	49.7	67.3	33.4	29.8	36.4	20.6	18.5	22.5	12.8	11.3	13.9	8.8	8	9.8	3.45	2.75	3.37	23.2	11.7	18.7	42.9	38.3	46.8	45.7	40.6	49.6	24.8	22.3
387574	2	60	10	91	26.89	245	2.05	5.37	1.03	3.51	1.15	1.02	79	11.3	0.643	0.994	9.9	27.1265625	3.773464286	160	73.4	46.8	63.3	34.1	28	34.2	21	17.4	21.2	13.1	10.6	13	9	7.5	9.1	3.46	2.59	3.17	26.8	11	17.6	43.8	36	44	46.6	38.1	46.6	25.3	20.9
443629	1	70	20	93	14.76	350	0.88	2.89	0.79	1.64	0.97	0.49	408	9.7	0.83	2.01	5.2	131.8235294	3.041428571	172	85.1	55.3	74.9	42	36.6	44.8	25.4	22.7	27.7	16.6	13.9	17	11	9.8	12	3.78	3.38	4.14	28.3	7.8	15.6	53.6	47	57.4	56.8	49.8	60.9	31.1	27.8
357018	2	60	10	65	4.34	297	1.04	4.92	1.15	3.28	1.32	0.79	27	6.5	0.575	3.09	5.3	86.25	2.588392857	154	47.3	43.3	58.7	24	26	31.8	14.9	16.1	19.7	9.1	9.9	12.1	6.5	6.9	8.5	2.29	2.4	2.94	14.5	10.2	16.3	30.8	33.4	40.8	32.8	35.3	43.2	17.4	19.2
101150708	2	68	19	70	10.74	276	0.66	3.87	1.3	2.02	1.39	0.7	63	6.6	0.663	2.4	7.2	48.38108108	3.204857143	160	52.6	46.8	63.3	28.1	28	34.2	17.3	17.4	21.2	10.8	10.6	13	7.5	7.5	9.1	2.86	2.59	3.17	14.1	11	17.6	36.1	36	44	38.5	38.1	46.6	20.6	20.9
318577	2	59	13	92	10.08	289	0.59	4.63	1.71	2.5	1.6	0.69	167	7.2	0.684	1.93	8.2	39.29361702	3.503142857	162	60.8	47.9	64.9	32.6	28.7	35.1	20.1	17.8	21.8	12.5	10.9	13.3	8.8	7.7	9.5	3.13	2.65	3.25	16.3	11.3	18.1	41.9	36.9	45.1	44.5	39.1	47.8	24.2	21.4
101049638	2	53	1	90	12.53	290	1.35	4.77	1.02	3.39	1.23	0.86	443	9	0.301	1.65	7.7	19.35	2.32775	161	61.5	47.3	64.1	30.5	28.4	34.7	18.7	17.6	21.6	11.8	10.8	13.2	8.1	7.7	9.4	2.9	2.63	3.21	20	11.1	17.8	39	36.5	44.5	41.5	38.6	47.2	22.5	21.1
101280413	2	64	6	96	17.77	236	2.74	3.48	0.91	1.91	1.03	0.87	39	7.4	0.597	2.84	6.6	51.99677419	2.907214286	158	62.7	45.6	61.8	32.6	27.4	33.4	20	16.9	20.7	12.6	10.4	12.6	8.7	7.3	8.9	3.03	2.53	3.09	18.4	10.7	17.2	41.8	35.1	42.9	44.3	37.2	45.5	24.1	20.3
330321	1	79	12	253	5.38	415	1.37	4.1	1.51	1.57	1.53	0.44	24	6.7	0.743	4.21	6.3	71.64642857	3.17175	166	69.9	51.5	69.7	36.9	34.1	41.7	22.6	21.1	25.9	14.3	13	15.8	9.7	9.2	11.2	3.4	3.15	3.85	19.9	7.3	14.6	47.2	43.7	53.5	50	46.4	56.7	27.5	25.7
101283373	1	64	17	125	12.26	266	0.93	4.13	0.83	2.68	0.98	0.87	238	10.5	0.407	1.09	7.9	24.975	2.648321429	172	76.3	55.3	74.9	41.4	36.6	44.8	25.4	22.7	27.7	16	13.9	17	11	9.8	12	3.98	3.38	4.14	19.9	7.8	15.6	53	47	57.4	56.4	49.8	60.9	31.2	27.8
101252324	2	51	14	87	5.37	210	1.33	5.18	1.14	3.22	1.37	0.8	84	9.1	0.463	1.36	7.3	32.89736842	2.707107143	158	82.4	45.6	61.8	33.6	27.4	33.4	20.7	16.9	20.7	12.9	10.4	12.6	8.8	7.3	8.9	3.25	2.53	3.09	36.7	10.7	17.2	43.1	35.1	42.9	45.7	37.2	45.5	25	20.3
101254791	1	36	1	84	4.29	256	1.33	2.86	0.89	1.36	0.94	0.42	204	6.3	0.362	1.24	7.3	25.72105263	2.443785714	173	50.7	55.9	75.7	32.6	37	45.2	20	23	28	12.6	14	17.2	8.7	9.9	12.1	2.83	3.43	4.19	6.6	7.9	15.8	41.8	47.5	58.1	44.1	50.4	61.6	24.1	28.2
101054234	1	34	8	88	14.56	275	0.57	4.82	1.64	2.77	1.27	0.67	893	9.9	0.003	0.003	12.8	0.087096774	1.513714286	170	62.3	54.1	73.1	37.9	35.7	43.7	23.3	22.1	27.1	14.6	13.6	16.6	10.1	9.5	11.7	3.72	3.3	4.04	10.6	7.6	15.3	48.6	45.9	56.1	51.7	48.6	59.4	28.4	27.1
101250930	2	64	8	124	12.55	304	2.15	4.89	1.23	2.9	1.17	0.95	1035	8.9	1.06	3.33	10.5	40.88571429	5.475	162	65.4	47.9	64.9	29.2	28.7	35.1	18.2	17.8	21.8	11	10.9	13.3	7.9	7.7	9.5	2.78	2.65	3.25	25.5	11.3	18.1	37.6	36.9	45.1	39.9	39.1	47.8	21.7	21.4
388789	1	75	10	73	14.61	236	1.46	4.34	0.88	2.8	1.03	0.87	415	9	0.659	1.45	9.4	30.15762712	3.712357143	178	83.4	59.2	80.2	44.5	39.2	47.8	27.2	24.3	29.7	17.3	14.9	18.1	11.8	10.5	12.9	4.13	3.63	4.43	23	8.4	16.7	57	50.3	61.5	60.4	53.3	65.2	33.5	29.9
336593	1	72	11	66	8.1	339	1.43	4.85	1.36	2.76	1.08	0.75	29	6.9	0.979	3.24	8.9	48.95	4.611821429	167	76.1	52.2	70.6	38.5	34.5	42.1	23.5	21.4	26.2	15	13.1	16.1	10.2	9.3	11.3	3.43	3.19	3.9	24	7.4	14.7	49.3	44.3	54.1	52.1	46.9	57.4	28.7	26.1
101140385	1	70	5	79	15.16	332	1.08	4.38	1.1	2.72	1.39	0.81	411	10.3	0.801	1.51	8.3	45.05625	3.874392857	175	98.3	57.3	77.5	49.3	37.9	46.3	29.8	23.5	28.7	19.5	14.4	17.6	12.9	10.2	12.4	4.1	3.5	4.28	32	8.1	16.2	62.9	48.7	59.5	66.3	51.5	63	36.9	28.8
458174	2	30	8	45	3.49	281	0.37	4.46	1.83	2.34	1.29	0.62	17	5.2	0.014	0.853	5.7	1.718181818	1.5285	155	43	43.9	59.5	25.6	26.3	32.1	15.8	16.3	19.9	9.8	10	12.2	6.8	7	8.6	2.52	2.43	2.97	8.1	10.3	16.5	32.8	33.8	41.3	34.9	35.8	43.8	18.6	19.4
101267255	1	27	1	60	9.67	516	3.36	6.14	1.28	4.22	1.24	1.18	56	12	0.621	2.29	8.1	36.45	3.296464286	185	82	64	86.6	41.8	42.3	51.7	25.9	26.3	32.1	15.9	16.1	19.7	11.1	11.3	13.9	3.98	3.91	4.78	25.1	9	18.1	53.6	54.4	66.4	56.9	57.6	70.4	31.8	32.4
101284947	2	58	1	80	19.91	158	1.27	7.26	1.43	5.05	1.55	1.24	251	11.5	0.339	0.874	6.5	30.51	2.286964286	165	66	49.7	67.3	33.7	29.8	36.4	20.7	18.5	22.5	13	11.3	13.9	9	8	9.8	3.15	2.75	3.37	20.2	11.7	18.7	43.2	38.3	46.8	45.8	40.6	49.6	24.9	22.3
101179402	2	53	7	69	8.43	326	0.53	3.36	1.35	1.56	1.38	0.64	76	8.6	0.2	0.51	5.1	33.75	1.864285714	162	64.1	47.9	64.9	32.7	28.7	35.1	20.2	17.8	21.8	12.5	10.9	13.3	8.8	7.7	9.5	3.24	2.65	3.25	19.4	11.3	18.1	42	36.9	45.1	44.7	39.1	47.8	24.4	21.4
101287550	1	70	5	49	15.88	199	0.75	2.36	0.54	1.3	0.94	0.5	321	8.6	0.217	2.04	6.4	20.20344828	1.996	163	66.8	49.7	67.3	35.3	32.8	40.2	21.3	20.3	24.9	14	12.5	15.3	9.1	8.8	10.8	3.27	3.04	3.72	19.1	7	14	45	42.2	51.6	47.7	44.7	54.7	25.7	24.8
381698	2	55	1	130	16.9	282	2.11	3.1	0.96	1.56	1.26	0.51	15	12.1	0.252	0.724	8.2	14.47659574	2.238	155	62.5	43.9	59.5	28	26.3	32.1	17.3	16.3	19.9	10.7	10	12.2	7.5	7	8.6	2.66	2.43	2.97	24.3	10.3	16.5	36	33.8	41.3	38.2	35.8	43.8	20.5	19.4
335851	2	66	10	98	10.06	273	2.13	5.38	1.41	3.05	1.35	0.93	18	8.4	0.745	3.03	6.9	59.16176471	3.335892857	153	61.3	42.8	57.8	29.3	25.6	31.4	18	15.9	19.5	11.3	9.7	11.9	7.8	6.8	8.4	2.88	2.38	2.9	21.3	10.1	16.1	37.7	32.9	40.3	40	34.9	42.6	21.5	18.9
101119076	1	52	10	86	15.3	406	4.51	5.75	1.59	3.4	1.5	1.14	10	10.4	0.461	1.36	9	22.63090909	2.981785714	171	83.9	54.7	73.9	41.1	36.2	44.2	25.2	22.4	27.4	15.9	13.8	16.8	10.9	9.7	11.9	3.77	3.35	4.09	28.1	7.7	15.4	52.7	46.4	56.8	55.8	49.2	60.1	30.8	27.5
371420	1	83	29	70	9.94	428	0.67	4.22	1	2.69	1.2	0.73	144	8.6	0.688	2.2	6.7	58.05	3.146285714	160	76.5	47.9	64.7	36.7	31.7	38.7	22.4	19.6	24	14.3	12.1	14.7	9.6	8.5	10.3	3.5	2.93	3.59	26.7	6.8	13.5	47	40.7	49.7	49.8	43.1	52.7	27.2	23.9
101019004	1	58	5	103	9.75	501	0.98	3.62	0.99	2.04	0.95	0.59	103	6.9	1.69	6.27	7.6	111.2926829	6.087142857	180	118.1	60.6	82	52	40	49	31.7	24.8	30.4	20.3	15.2	18.6	13.6	10.7	13.1	5.15	3.71	4.53	47.3	8.6	17.1	66.5	51.5	62.9	70.8	54.5	66.6	39.3	30.6
101111324	1	49	1	118	6.7	229	0.59	3.24	1.24	1.48	1.48	0.54	352	9.1	0.1	1.02	4.5	27	1.660714286	175	67.1	57.3	77.5	38.5	37.9	46.3	23.7	23.5	28.7	14.8	14.4	17.6	10.2	10.2	12.4	3.52	3.5	4.28	14.9	8.1	16.2	49.3	48.7	59.5	52.2	51.5	63	28.9	28.8
101284058	1	60	10	57	11.15	272	0.92	4.05	0.92	2.47	1.06	0.83	113	6.6	1.73	1.74	9.8	74.14285714	7.555	183	76.6	62.6	84.8	45.2	41.4	50.6	27.7	25.6	31.4	17.5	15.8	19.3	12	11.1	13.5	4.34	3.83	4.69	15.1	8.9	17.7	58	53.2	65	61.5	56.4	68.9	34.1	31.7
101259698	1	39	10	52	13.63	238	1.48	3.58	0.79	2.31	0.71	0.68	124	8.7	1.23	2.08	8.8	62.66037736	5.365714286	180	74.7	60.6	82	44.5	40	49	27.4	24.8	30.4	17.1	15.2	18.6	11.8	10.7	13.1	4.02	3.71	4.53	14.4	8.6	17.1	57	51.5	62.9	60.3	54.5	66.6	33.7	30.6
332545	2	60	10	81	6.23	299	3.33	4.11	1.21	1.92	1.05	0.59	247	8.5	0.645	1.96	6.9	51.22058824	3.089464286	168	71.7	52.8	71.4	41.5	34.9	42.7	25.3	21.7	26.5	16.2	13.2	16.2	10.9	9.4	11.4	3.87	3.23	3.95	15.4	7.5	14.9	53.1	44.8	54.8	56.3	47.5	58.1	31	26.5
101268929	2	54	1	74	18.67	406	2.6	5.04	1.26	3.09	1.43	1.05	191	10.3	0.87	3.06	9.5	39.15	4.451785714	162	68.1	47.9	64.9	33.1	28.7	35.1	20.5	17.8	21.8	12.6	10.9	13.3	8.9	7.7	9.5	3.24	2.65	3.25	22.9	11.3	18.1	42.5	36.9	45.1	45.2	39.1	47.8	24.7	21.4
101267069	2	55	8	81	14.53	381	1.34	6.58	1.32	4.63	1.05	1.16	182	7.6	1	2.71	6	108	3.642857143	160	68	46.8	63.3	31.7	28	34.2	19.6	17.4	21.2	12.1	10.6	13	8.5	7.5	9.1	3.12	2.59	3.17	24.7	11	17.6	40.8	36	44	43.3	38.1	46.6	23.6	20.9
101257295	2	18	1	92	14.42	333	1.92	4.44	0.93	2.86	0.87	0.77	86	15.3	0.716	2.66	6.7	60.4125	3.213285714	163	82.9	48.4	65.4	37.6	29	35.4	23.3	18	22	14.3	11	13.4	10.1	7.7	9.5	3.82	2.68	3.28	31.4	10.5	20.9	48.3	37.2	45.4	51.5	39.4	48.2	28.4	21.6
345961	2	58	11	53	7.82	474	1.33	4.58	1.26	2.94	1.2	0.74	60	7.3	0.312	2.32	4.8	64.8	2.034857143	164	61.4	49.1	66.5	33.2	29.4	36	20.6	18.3	22.3	12.6	11.2	13.6	8.9	7.9	9.7	3.35	2.73	3.33	15.9	11.6	18.5	42.7	37.8	46.2	45.5	40.1	49	24.9	22
401582	1	57	14	68	22.01	272	3.54	4	1.09	2.28	1.04	0.69	11	8.2	0.477	1.18	12.4	14.47078652	3.612428571	165	62.5	50.9	68.9	35.7	33.7	41.1	21.8	20.9	25.5	13.9	12.8	15.6	9.4	9	11	3.18	3.11	3.81	14.2	7.2	14.4	45.7	43.3	52.9	48.3	45.8	56	26.5	25.5
101267482	2	45	8	50	13.23	279	2.65	3.83	0.84	2.44	0.76	0.68	194	8.3	0.578	1.63	7	44.58857143	2.945	160	59.9	46.8	63.3	31.5	28	34.2	19.4	17.4	21.2	12.1	10.6	13	8.4	7.5	9.1	2.81	2.59	3.17	17.2	11	17.6	40.4	36	44	42.7	38.1	46.6	23.3	20.9
101273553	1	60	9	122	15.01	305	3.48	4.77	1.33	2.5	1.29	0.64	16	8.9	0.34	1.1	7.6	22.3902439	2.422857143	174	73.1	56.6	76.6	37.6	37.4	45.8	23.3	23.2	28.4	14.3	14.2	17.4	10	10.1	12.3	3.62	3.46	4.23	21.9	8	16	48.2	48.1	58.7	51.2	51	62.3	28.4	28.4
101258407	1	45	1	78	9.42	312	1.61	3.89	0.96	2.47	0.95	0.65	71	14	0.404	1.3	8.3	22.725	2.697571429	175	74.2	57.3	77.5	42.7	37.9	46.3	26.3	23.5	28.7	16.4	14.4	17.6	11.4	10.2	12.4	3.99	3.5	4.28	16.1	8.1	16.2	54.8	48.7	59.5	58.1	51.5	63	32.3	28.8
101271271	1	34	5	88	16.33	419	1	4.12	0.97	2.73	1.06	0.7	41	9.3	0.655	1.25	7.7	42.10714286	3.30125	170	70	54.1	73.1	37.5	35.7	43.7	23.2	22.1	27.1	14.3	13.6	16.6	10.1	9.5	11.7	3.61	3.3	4.04	18.8	7.6	15.3	48.1	45.9	56.1	51.2	48.6	59.4	28.3	27.1
10286680	1	38	7	71	12.58	412	3.22	4.41	1.09	2.47	1.35	0.79	150	7.8	0.577	2.55	6.6	50.25483871	2.860071429	176	78.1	57.9	78.3	41	38.3	46.9	25.4	23.8	29	15.6	14.6	17.8	11	10.3	12.5	3.87	3.55	4.33	22.2	8.2	16.4	52.7	49.2	60.2	55.9	52.1	63.7	31.1	29.2
101172445	2	61	1	108	13.61	297	0.72	4.47	1.44	2.43	1.09	0.66	436	10.7	0.055	0.413	6.2	5.5	1.621785714	160	65.9	46.8	63.3	34.8	28	34.2	21.5	17.4	21.2	13.3	10.6	13	9.3	7.5	9.1	3.27	2.59	3.17	18.5	11	17.6	44.6	36	44	47.4	38.1	46.6	26	20.9
101271054	2	49	20	89	19.23	226	3.01	5.57	1.22	3.73	1.35	1.1	177	10.2	0.353	1.09	7	27.23142857	2.3825	168	77.1	51.6	69.8	38.5	30.9	37.7	23.8	19.2	23.4	14.7	11.8	14.4	10.4	8.3	10.1	3.83	2.86	3.5	24.4	12.1	19.4	49.5	39.7	48.5	52.7	42.1	51.4	29.1	23.2
101168362	1	64	10	39	9.71	310	0.9	2.56	0.59	1.54	0.67	0.46	74	8.5	0.622	3.37	5.3	93.3	2.677357143	172	81.6	55.3	74.9	45	36.6	44.8	27.8	22.7	27.7	17.2	13.9	17	12.1	9.8	12	4.24	3.38	4.14	20.3	7.8	15.6	57.8	47	57.4	61.3	49.8	60.9	34.3	27.8
348317	1	72	1	84	13.27	582	4.79	5.79	1.33	3.76	1.04	0.98	32	8	1.38	5.75	8.5	74.52	5.689285714	167	80.5	52.2	70.6	38.6	34.5	42.1	23.9	21.4	26.2	14.7	13.1	16.1	10.4	9.3	11.3	3.53	3.19	3.9	28	7.4	14.7	49.6	44.3	54.1	52.5	46.9	57.4	29.2	26.1
101260853	1	54	5	70	11.55	371	1.15	4.49	0.89	2.94	0.86	0.78	200	10.1	0.718	3.43	5.6	92.31428571	2.936	178	107.6	59.2	80.2	53.6	39.2	47.8	32.7	24.3	29.7	20.9	14.9	18.1	14.1	10.5	12.9	4.77	3.63	4.43	35.1	8.4	16.7	68.5	50.3	61.5	72.5	53.3	65.2	40.7	29.9
101209688	1	63	5	71	7.87	412	1.4	5.64	1.21	3.8	1.01	1.09	362	9.5	0.003	0.003	10.7	0.1125	1.511464286	175	61.9	57.3	77.5	36.4	37.9	46.3	22.5	23.5	28.7	13.9	14.4	17.6	9.8	10.2	12.4	3.39	3.5	4.28	12.3	8.1	16.2	46.8	48.7	59.5	49.6	51.5	63	27.4	28.8
101271283	1	59	24	80	11.56	320	0.78	4.12	1.02	2.63	1.27	0.71	543	9.6	0.027	0.511	4.1	12.15	1.539535714	170	61.9	54.1	73.1	35.7	35.7	43.7	22	22.1	27.1	13.7	13.6	16.6	9.5	9.5	11.7	3.58	3.3	4.04	13.1	7.6	15.3	45.8	45.9	56.1	48.8	48.6	59.4	26.7	27.1
437208	2	52	8	167	23.46	196	1.27	5.7	1.13	3.97	0.93	1	85	9.6	0.18	1.34	5.6	23.14285714	1.86	160	55.3	46.8	63.3	29.2	28	34.2	18.2	17.4	21.2	11	10.6	13	7.8	7.5	9.1	2.77	2.59	3.17	15.5	11	17.6	37.5	36	44	39.8	38.1	46.6	21.8	20.9
329519	1	69	13	80	12.31	324	0.65	3.02	1.06	1.43	1.13	0.52	51	7.8	0.624	6.65	6.6	54.3483871	2.970857143	171	66.2	54.7	73.9	37.9	36.2	44.2	23.4	22.4	27.4	14.5	13.8	16.8	10.1	9.7	11.9	3.62	3.35	4.09	14.6	7.7	15.4	48.6	46.4	56.8	51.6	49.2	60.1	28.5	27.5
101265525	1	22	1	78	15.57	359	5.62	5.94	1.73	3.03	0.86	1.13	7	11.2	0.319	1.81	8.6	16.88823529	2.479785714	167	66.1	52.2	70.6	36.9	34.5	42.1	22.9	21.4	26.2	14	13.1	16.1	9.9	9.3	11.3	3.5	3.19	3.9	15.8	7.4	14.7	47.4	44.3	54.1	50.3	46.9	57.4	27.9	26.1
101284787	2	30	1	114	16.75	248	2.28	5.12	1.2	3.1	1.36	0.95	8	10.7	0.266	0.967	8.6	14.08235294	2.317	168	67.1	51.6	69.8	33.3	30.9	37.7	20.6	19.2	23.4	12.7	11.8	14.4	8.9	8.3	10.1	3.14	2.86	3.5	21.8	12.1	19.4	42.8	39.7	48.5	45.3	42.1	51.4	24.9	23.2
101281655	2	60	1	70	21.69	272	1.24	5.79	1.19	3.96	1.44	1.05	792	14.4	0.462	1.07	6.3	44.55	2.5395	159	60.8	46.2	62.6	31.2	27.7	33.9	19.4	17.2	21	11.8	10.5	12.9	8.5	7.4	9	3.02	2.56	3.13	18.1	10.9	17.4	40.2	35.5	43.5	42.7	37.7	46	23.3	20.6
101255946	1	58	10	85	4.65	263	1.25	4.89	1.06	3.27	0.91	0.77	38	7.5	0.445	2.31	7.1	33.375	2.628392857	180	79.4	60.6	82	47	40	49	29	24.8	30.4	18	15.2	18.6	12.5	10.7	13.1	4.37	3.71	4.53	15.5	8.6	17.1	60.3	51.5	62.9	63.9	54.5	66.6	35.8	30.6
419813	2	64	13	76	12.02	212	1.54	3.24	0.99	1.65	1.36	0.47	177	8.5	0.561	2	7.8	35.2255814	3.062785714	156	60.1	44.5	60.1	29.4	26.6	32.6	18.3	16.6	20.2	11.1	10.2	12.4	7.9	7.1	8.7	2.78	2.47	3.01	20	10.5	16.8	37.8	34.2	41.8	40.1	36.3	44.3	21.8	19.7
285110	1	63	15	95	16.01	290	2.7	3.71	1.18	1.91	1.33	0.66	198	11.2	0.791	2.91	7.3	56.20263158	3.56225	173	75.7	55.9	75.7	40.6	37	45.2	25	23	28	15.6	14	17.2	10.8	9.9	12.1	3.86	3.43	4.19	20.4	7.9	15.8	52.1	47.5	58.1	55.3	50.4	61.6	30.7	28.2
320458	1	55	30	129	8.63	213	1.44	3.81	0.83	2.46	1.15	0.69	201	7.8	0.546	2.38	6.9	43.35882353	2.8455	170	76	54.1	73.1	41	35.7	43.7	25.3	22.1	27.1	15.7	13.6	16.6	10.9	9.5	11.7	3.87	3.3	4.04	20.2	7.6	15.3	52.6	45.9	56.1	55.8	48.6	59.4	31	27.1
379811	1	57	10	76	31.42	214	1.54	3.48	0.83	2.07	1.15	0.77	409	9.4	0.194	0.813	7.5	13.095	2.019642857	170	77.4	54.1	73.1	42.8	35.7	43.7	26.4	22.1	27.1	16.4	13.6	16.6	11.4	9.5	11.7	4.2	3.3	4.04	19	7.6	15.3	54.9	45.9	56.1	58.4	48.6	59.4	32.5	27.1
319081	1	81	1	64	9.34	314	1.9	3.65	1	2.06	0.94	0.6	28	7.9	1.98	6.45	8.5	106.92	7.510714286	163	74.2	49.7	67.3	36.1	32.8	40.2	22.3	20.3	24.9	13.8	12.5	15.3	9.7	8.8	10.8	3.19	3.04	3.72	25.2	7	14	46.4	42.2	51.6	49	44.7	54.7	27.1	24.8
101253136	1	53	3	97	12.66	296	2.88	4.53	1.12	2.71	1.23	0.69	81	9.3	0.496	2.61	6.5	44.64	2.651428571	172	88.3	55.3	74.9	43.6	36.6	44.8	26.7	22.7	27.7	16.9	13.9	17	11.5	9.8	12	4.11	3.38	4.14	29.1	7.8	15.6	55.9	47	57.4	59.2	49.8	60.9	32.9	27.8
101073712	2	30	1	85	13.35	298	5.17	3.73	1.14	1.81	0.75	0.67	249	8.8	1.06	2.92	6.9	84.17647059	4.112142857	166	83.5	50.3	68.1	38.3	30.1	36.8	23.7	18.7	22.9	14.6	11.4	14	10.3	8.1	9.9	3.63	2.79	3.41	31.3	11.9	19	49.2	38.8	47.4	52.2	41.1	50.2	28.9	22.6
101268640	1	23	3	40	9.88	321	6.43	4.07	1.29	1.98	1.05	0.64	366	9	0.895	2.47	7.5	60.4125	3.897321429	187	106.4	65.4	88.4	51.1	43.3	52.9	31.8	26.8	32.8	19.3	16.5	20.1	13.8	11.6	14.2	5.24	4	4.89	36.3	9.2	18.5	65.7	55.5	67.9	70.1	58.9	71.9	39.5	33.2
101213347	1	57	12	66	6.11	318	1.56	4.64	1.13	3.08	1.25	0.78	249	7	0.187	1.79	6	20.196	1.900714286	172	69.7	55.3	74.9	39.5	36.6	44.8	24.5	22.7	27.7	15	13.9	17	10.7	9.8	12	3.64	3.38	4.14	15.9	7.8	15.6	50.8	47	57.4	53.8	49.8	60.9	29.9	27.8
101200947	1	48	10	67	15.78	256	0.9	4.76	1.02	3.31	1.15	0.94	46	11.5	0.507	1.49	6.9	40.26176471	2.749392857	179	76.1	59.9	81.1	43.1	39.6	48.4	26.7	24.6	30	16.4	15	18.4	11.6	10.6	13	4.01	3.66	4.48	17.4	8.5	16.9	55.4	50.9	62.3	58.7	53.9	65.9	32.8	30.2
101259399	1	65	10	70	7.4	330	0.95	5	1.63	2.48	1.35	0.71	16	6.6	0.844	2.13	7.3	59.96842105	3.700428571	162	64.3	49	66.4	33.3	32.5	39.7	20.6	20.2	24.6	12.7	12.3	15.1	8.9	8.7	10.7	3.04	3.01	3.67	19.1	6.9	13.9	42.7	41.7	50.9	45.2	44.2	54	24.8	24.5
101273389	1	77	14	59	7.43	294	0.64	3.55	1.15	2.04	1.07	0.5	435	7.4	0.434	2.17	6.1	45.06923077	2.4455	161	65.7	48.5	65.6	32.7	32	39.2	20.2	19.9	24.3	12.5	12.1	14.9	8.8	8.6	10.4	3.04	2.97	3.63	21.2	6.8	13.7	42	41.2	50.4	44.5	43.6	53.3	24.4	24.1
101262667	1	57	10	65	19.96	413	2.71	4.31	0.82	3.02	0.87	0.86	68	9.6	0.659	0.628	10.1	26.95909091	3.877107143	170	75	54.1	73.1	40.3	35.7	43.7	24.9	22.1	27.1	15.4	13.6	16.6	10.8	9.5	11.7	3.66	3.3	4.04	20.2	7.6	15.3	51.8	45.9	56.1	54.8	48.6	59.4	30.5	27.1
101265787	1	54	4	106	33.75	360	8.74	5.79	1.74	2.72	0.67	0.67	22	10.5	0.413	1.63	7.4	28.59230769	2.5915	170	76	54.1	73.1	38.3	35.7	43.7	23.8	22.1	27.1	14.5	13.6	16.6	10.2	9.5	11.7	3.63	3.3	4.04	23.9	7.6	15.3	49.1	45.9	56.1	52.1	48.6	59.4	29	27.1
336022	1	62	10	103	11.77	344	3.09	6.06	1.34	4.03	0.96	1.01	108	7.6	0.437	1.37	7.2	31.88918919	2.623714286	175	82.8	57.3	77.5	46.5	37.9	46.3	28.4	23.5	28.7	18.1	14.4	17.6	12.2	10.2	12.4	4.26	3.5	4.28	19.8	8.1	16.2	59.5	48.7	59.5	63	51.5	63	35	28.8
101066419	1	34	5	60	6.51	585	1.2	3.11	1.02	1.59	1.02	0.49	32	6.5	1.16	1.99	7.9	71.18181818	4.772857143	180	88.1	60.6	82	46.8	40	49	29.1	24.8	30.4	17.7	15.2	18.6	12.5	10.7	13.1	4.77	3.71	4.53	24	8.6	17.1	60.1	51.5	62.9	64.1	54.5	66.6	35.9	30.6
101266088	1	52	10	90	17.28	237	1.27	4.95	1.04	3.41	0.9	1.02	83	11.1	0.768	1.26	8.4	42.31836735	3.804	170	79.6	54.1	73.1	41.4	35.7	43.7	25.5	22.1	27.1	15.9	13.6	16.6	11	9.5	11.7	3.77	3.3	4.04	23.4	7.6	15.3	53.1	45.9	56.1	56.2	48.6	59.4	31.3	27.1
101139739	2	42	13	51	6.76	309	1.06	3.72	1.28	2.02	1.3	0.52	203	6.6	0.523	1.85	6.9	41.53235294	2.788821429	160	74.7	46.8	63.3	35.5	28	34.2	22	17.4	21.2	13.5	10.6	13	9.5	7.5	9.1	3.38	2.59	3.17	26.3	11	17.6	45.6	36	44	48.4	38.1	46.6	26.6	20.9
101254793	1	47	2	77	9.28	350	6.89	5.24	1.39	2.78	0.75	0.62	29	7.5	1.38	2.09	7.1	103.5	4.999285714	176	91.1	57.9	78.3	48.9	38.3	46.9	30.3	23.8	29	18.6	14.6	17.8	13	10.3	12.5	4.8	3.55	4.33	24.4	8.2	16.4	62.7	49.2	60.2	66.7	52.1	63.7	37.5	29.2
101268545	1	51	8	72	13.52	335	5.84	3.58	1.13	1.57	1	0.61	35	9.5	0.536	2.71	7.1	40.2	2.859142857	173	90	55.9	75.7	46.2	37	45.2	28.4	23	28	17.8	14	17.2	12.2	9.9	12.1	4.55	3.43	4.19	27	7.9	15.8	59.2	47.5	58.1	63	50.4	61.6	35.1	28.2
101074298	2	52	3	64	7.71	367	2.29	4.08	1.14	2.18	1.32	0.89	60	7.9	1.1	3.51	6.9	87.35294118	4.210714286	163	87.2	48.5	65.7	35.3	29.1	35.5	21.9	18	22	13.4	11.1	13.5	9.4	7.8	9.6	3.28	2.69	3.29	39.2	11.4	18.3	45.3	37.3	45.7	48	39.6	48.4	26.6	21.7
101032628	2	61	20	83	15.35	362	3.48	4.75	1.25	2.84	1.11	0.96	75	7.5	0.826	3.27	10.3	32.79705882	4.5385	156	53.5	44.5	60.1	32.3	26.6	32.6	20	16.6	20.2	12.3	10.2	12.4	8.6	7.1	8.7	2.93	2.47	3.01	9.7	10.5	16.8	41.4	34.2	41.8	43.8	36.3	44.3	24	19.7
101257910	1	59	10	62	14.24	377	2.82	4.94	1.12	3.13	0.99	1.01	6	9.7	0.505	0.977	8.3	28.40625	2.996964286	172	69.1	55.3	74.9	42.8	36.6	44.8	26.5	22.7	27.7	16.3	13.9	17	11.5	9.8	12	3.89	3.38	4.14	10.9	7.8	15.6	55	47	57.4	58.2	49.8	60.9	32.5	27.8
101014721	1	57	5	81	11.91	357	1.42	4.01	0.79	2.67	1	0.78	86	8	1.1	2.55	7.6	72.43902439	4.485714286	170	68	54.1	73.1	38.2	35.7	43.7	23.6	22.1	27.1	14.6	13.6	16.6	10.2	9.5	11.7	3.42	3.3	4.04	16.2	7.6	15.3	49	45.9	56.1	51.8	48.6	59.4	28.8	27.1
101257111	1	50	14		18.14	300	2.5	4.52	1.07	2.82	0.92	0.75	54	9.2	0.971	1.85	12	30.84352941	5.661428571	164	64.9	50.3	68.1	36	33.3	40.7	22.4	20.6	25.2	13.6	12.6	15.4	9.6	8.9	10.9	3.19	3.08	3.76	16.1	7.1	14.2	46.2	42.8	52.3	48.8	45.3	55.3	27.2	25.1
101281951	1	68	10	71	27.58	268	1.92	3.13	1.2	1.18	1.2	0.47	16	10.5	0.505	0.815	9.4	23.11016949	3.195357143	173	72.4	55.9	75.7	41.4	37	45.2	25.7	23	28	15.7	14	17.2	11	9.9	12.1	3.98	3.43	4.19	16	7.9	15.8	53.2	47.5	58.1	56.4	50.4	61.6	31.5	28.2
452597	1	56	10	79	23.84	505	8.49	4.87	1.56	1.98	1.11	0.65	198	10.4	1.23	2.08	9.8	52.71428571	5.805	178	79	59.2	80.2	44.4	39.2	47.8	27.4	24.3	29.7	17	14.9	18.1	11.8	10.5	12.9	4.02	3.63	4.43	18.8	8.4	16.7	56.9	50.3	61.5	60.2	53.3	65.2	33.8	29.9
101260374	1	39	3	95	13.38	412	4.6	6.61	1.7	3.8	1	1.07	599	9.6	1.16	1.96	9.5	52.2	5.435714286	180	81.6	60.6	82	46.2	40	49	28.5	24.8	30.4	17.7	15.2	18.6	12.3	10.7	13.1	4.26	3.71	4.53	18.8	8.6	17.1	59.3	51.5	62.9	62.8	54.5	66.6	35.2	30.6
101016291	1	57	17	135	11.04	366	2.54	5.98	1.48	3.87	1.47	1.27	36	7.7	0.462	2.54	5.1	77.9625	2.3415	178	82	59.2	80.2	47.3	39.2	47.8	29.3	24.3	29.7	18	14.9	18.1	12.6	10.5	12.9	4.47	3.63	4.43	17.6	8.4	16.7	60.7	50.3	61.5	64.4	53.3	65.2	36.2	29.9
101287273	1	50	10	65	18.38	473	1.82	3.06	0.98	1.47	1.34	0.69	23	7.4	0.52	2.67	6.3	50.14285714	2.67	168	73.3	52.8	71.4	38.3	34.9	42.7	23.7	21.7	26.5	14.6	13.2	16.2	10.3	9.4	11.4	3.53	3.23	3.95	21.2	7.5	14.9	49.2	44.8	54.8	52.1	47.5	58.1	28.9	26.5
101268381	1	57	5	98	8.62	380	1.61	4.12	0.89	2.64	0.85	0.82	32	6.6	0.429	1.71	6.2	42.9	2.449928571	185	90.2	64	86.6	48.6	42.3	51.7	30.2	26.3	32.1	18.4	16.1	19.7	13	11.3	13.9	4.6	3.91	4.78	24	9	18.1	62.4	54.4	66.4	66.2	57.6	70.4	37.4	32.4
101261752	1	61	14	108	13.09	379	1.83	6.47	1.31	4.69	1.01	1.46	757	10.6	0.319	0.849	8.7	16.56346154	2.491178571	169	76.6	53.4	72.2	40.9	35.4	43.2	25.2	21.9	26.7	15.7	13.4	16.4	10.9	9.4	11.6	3.96	3.27	3.99	20.8	7.6	15.1	52.5	45.4	55.4	55.8	48.1	58.7	30.9	26.7
101257917	2	53	1	79	15.64	229	1.39	5.32	1.09	3.49	0.96	0.89	20	9.6	0.331	2.16	4.9	63.83571429	2.07925	157	51.3	45	61	26.4	27	33	16.6	16.7	20.5	9.8	10.3	12.5	7.2	7.2	8.8	2.64	2.49	3.05	15.1	10.6	17	34	34.7	42.3	36.2	36.7	44.9	19.6	20.1
455442	2	54	5	62	8.09	226	3.36	5.36	1.14	3.2	1.3	0.83	83	6.1	1.02	3.73	6	110.16	3.685714286	157	58.4	45	61	30.2	27	33	18.9	16.7	20.5	11.3	10.3	12.5	8.2	7.2	8.8	2.8	2.49	3.05	17.2	10.6	17	38.9	34.7	42.3	41.2	36.7	44.9	22.6	20.1
449296	1	59	15	75	12.11	281	4.06	4.51	1.21	2.38	0.97	0.81	0	7.8	0.35	1.32	7.9	21.47727273	2.4875	178	75.1	59.2	80.2	44.8	39.2	47.8	27.7	24.3	29.7	17.1	14.9	18.1	12	10.5	12.9	4.33	3.63	4.43	14	8.4	16.7	57.5	50.3	61.5	61.1	53.3	65.2	34.1	29.9
101283837	1	50	5	78	9.2	422	1.19	3.09	0.8	1.84	1.14	0.61	62	7.8	0.638	2.72	8.1	37.44782609	3.345642857	170	70.5	54.1	73.1	36	35.7	43.7	22.3	22.1	27.1	13.7	13.6	16.6	9.6	9.5	11.7	3.28	3.3	4.04	21.6	7.6	15.3	46.2	45.9	56.1	48.9	48.6	59.4	27.1	27.1
101029198	1	52	7	61	8.16	398	1.32	4.29	0.9	2.91	0.85	0.71	41	7.1	0.979	2.62	6.3	94.40357143	3.70275	174	73.9	56.6	76.6	41.7	37.4	45.8	26	23.2	28.4	15.7	14.2	17.4	11.3	10.1	12.3	3.98	3.46	4.23	16.9	8	16	53.7	48.1	58.7	57	51	62.3	31.9	28.4
101168960	1	29	6	103	19.79	348	3.06	4.12	1.09	2.02	1.12	0.5	6	8.7	0.793	1.89	7.7	50.97857143	3.68075	174	88.5	56.6	76.6	41.4	37.4	45.8	25.8	23.2	28.4	15.6	14.2	17.4	11.2	10.1	12.3	3.98	3.46	4.23	31.9	8	16	53.3	48.1	58.7	56.6	51	62.3	31.7	28.4
101265747	2	49	5	83	14.75	151	4.08	6.02	1.62	3.73	1.45	1.19	80	8.8	0.67	2.16	7.2	48.89189189	3.222857143	168	66.1	51.6	69.8	35	30.9	37.7	21.8	19.2	23.4	13.2	11.8	14.4	9.4	8.3	10.1	3.17	2.86	3.5	18.5	12.1	19.4	45	39.7	48.5	47.6	42.1	51.4	26.4	23.2
101268694	1	50	8	44	12.91	281	1.27	5.78	1.28	3.8	1.45	0.99	16	8.4	0.406	1.32	6.9	32.24117647	2.5005	169	70.7	53.4	72.2	39.9	35.4	43.2	24.9	21.9	26.7	15	13.4	16.4	10.7	9.4	11.6	3.85	3.27	3.99	16.2	7.6	15.1	51.3	45.4	55.4	54.5	48.1	58.7	30.5	26.7
101093617	1	43	6	70	13.06	361	4.62	4.36	1.29	2.28	1.3	0.73	12	9.4	0.622	2.97	6.8	50.89090909	3.010571429	180	88.6	60.6	82	47.3	40	49	29.4	24.8	30.4	17.9	15.2	18.6	12.7	10.7	13.1	4.57	3.71	4.53	24	8.6	17.1	60.8	51.5	62.9	64.6	54.5	66.6	36.4	30.6
101272923	1	30	1	78	6.5	447	2.52	4.46	1.07	2.83	1.21	0.74	11	9.1	1.17	2.63	5.9	131.625	3.965357143	173	84.3	55.9	75.7	42.2	37	45.2	26.3	23	28	15.9	14	17.2	11.3	9.9	12.1	3.89	3.43	4.19	26.9	7.9	15.8	54.2	47.5	58.1	57.4	50.4	61.6	32.2	28.2
101007569	1	62	9	85	7.42	385	1.43	1.99	0.67	0.92	0.91	0.33	25	8	1.08	4.09	7.42	74.3877551	4.362	173	86.4	55.9	75.7	43.7	37	45.2	26.9	23	28	16.8	14	17.2	11.6	9.9	12.1	4.11	3.43	4.19	27	7.9	15.8	56	47.5	58.1	59.4	50.4	61.6	33.1	28.2
101286403	1	55	12	83	15.82	246	1.84	5.84	1.16	4.18	1.17	1.18	37	10.1	0.003	0.003	9.2	0.142105263	1.509857143	170	69	54.1	73.1	41.9	35.7	43.7	25.9	22.1	27.1	16	13.6	16.6	11.2	9.5	11.7	3.58	3.3	4.04	12.3	7.6	15.3	53.8	45.9	56.1	56.7	48.6	59.4	31.8	27.1
383264	1	47	14	66	4.33	339	0.62	2.9	0.96	1.52	1.32	0.47	460	6.3	0.363	1.55	5.4	51.58421053	2.200071429	174	74.2	56.6	76.6	47.5	37.4	45.8	29.4	23.2	28.4	18.1	14.2	17.4	12.6	10.1	12.3	4.28	3.46	4.23	9.8	8	16	60.9	48.1	58.7	64.4	51	62.3	36.3	28.4
101268896	1	52	1	67	6.64	385	2.44	3.98	1.05	2.31	1.13	0.71	111	6.4	1.56	3.08	7.1	117	5.455714286	176	76.3	57.9	78.3	41.9	38.3	46.9	25.9	23.8	29	16	14.6	17.8	11.2	10.3	12.5	3.99	3.55	4.33	19.2	8.2	16.4	53.8	49.2	60.2	57.1	52.1	63.7	31.8	29.2
101045932	1	52	1	95	14.52	235	1.7	4.08	0.91	2.64	0.98	0.69	27	6.7	1.01	3.44	6.2	101	3.736428571	178	90.7	59.2	80.2	45.9	39.2	47.8	28.5	24.3	29.7	17.4	14.9	18.1	12.4	10.5	12.9	4.35	3.63	4.43	28.1	8.4	16.7	59	50.3	61.5	62.6	53.3	65.2	35.2	29.9
101269641	1	62	18	107	6.27	219	0.78	5.1	2.09	2.59	1.74	0.78	838	6.9	0.302	0.913	7	23.29714286	2.255	172	64.7	55.3	74.9	41.3	36.6	44.8	25.7	22.7	27.7	15.6	13.9	17	11.1	9.8	12	3.77	3.38	4.14	8.5	7.8	15.6	53.1	47	57.4	56.2	49.8	60.9	31.5	27.8
373687	1	53	4	77	16.44	425	2.01	3.22	0.89	1.58	0.81	0.51	69	9.2	0.438	1.99	8	26.28	2.751428571	172	67.3	55.3	74.9	39.6	36.6	44.8	24.7	22.7	27.7	14.9	13.9	17	10.7	9.8	12	3.54	3.38	4.14	13.5	7.8	15.6	50.9	47	57.4	53.8	49.8	60.9	30.2	27.8
351396	1	45	13	79	12.78	306	2.01	4.8	1.28	2.81	1.53	0.84	114	8.5	0.321	3.81	4	173.34	1.958571429	169	72	53.4	72.2	40.7	35.4	43.2	25.3	21.9	26.7	15.4	13.4	16.4	10.9	9.4	11.6	3.56	3.27	3.99	16.8	7.6	15.1	52.2	45.4	55.4	55.2	48.1	58.7	31	26.7
101268403	1	52	1	60	9.83	359	10.78	7.2	2.2	2.09	1.08	0.57	25	7.9	1.04	2.97	8.1	61.04347826	4.508571429	172	80	55.3	74.9	43.9	36.6	44.8	27.4	22.7	27.7	16.5	13.9	17	11.9	9.8	12	4.12	3.38	4.14	20.1	7.8	15.6	56.5	47	57.4	59.9	49.8	60.9	33.7	27.8
101266233	1	52	12	65	14.15	283	1.29	4.47	1	2.9	0.84	0.79	226	10.1	0.467	0.82	7.6	30.75365854	2.767571429	179	87.3	59.9	81.1	46	39.6	48.4	28.6	24.6	30	17.4	15	18.4	12.3	10.6	13	4.46	3.66	4.48	24.5	8.5	16.9	59.1	50.9	62.3	62.8	53.9	65.9	35.3	30.2
101265142	1	37	2	70	18.26	430	5.07	6.09	1.36	3.52	0.87	1.04	82	9.4	0.963	1.68	9.3	44.82931034	4.698535714	181	91.4	61.3	82.9	51.6	40.5	49.5	32	25.1	30.7	19.6	15.4	18.8	13.9	10.9	13.3	4.94	3.75	4.59	21	8.7	17.3	66.3	52	63.6	70.4	55.1	67.4	39.7	31
101264105	1	42	8	51	11.04	314	2.11	4.55	1.02	2.92	0.91	0.84	82	10	0.278	1.01	8.4	15.31836735	2.334	177	95.7	58.6	79.2	49.8	38.8	47.4	30.8	24	29.4	19	14.8	18	13.3	10.4	12.6	4.72	3.58	4.38	27.9	8.3	16.5	64	49.8	60.8	67.8	52.7	64.4	38.2	29.5
101288600	1	22	1	64	17.63	66	5.8	6.1	1.49	3.45	1.3	1.13	44	9.6	0.687	2.93	7	52.99714286	3.2175	167	94.6	52.2	70.6	39	34.5	42.1	24.2	21.4	26.2	14.8	13.1	16.1	10.5	9.3	11.3	3.54	3.19	3.9	41.6	7.4	14.7	50.1	44.3	54.1	53	46.9	57.4	29.5	26.1
101251105	1	44	1	70	13.06	444	3.35	6.56	1.45	4.5	1.13	1.1	1040	9.7	1.12	2.79	7.6	73.75609756	4.54	168	76.8	52.8	71.4	38.4	34.9	42.7	24	21.7	26.5	14.4	13.2	16.2	10.5	9.4	11.4	3.73	3.23	3.95	24.2	7.5	14.9	49.4	44.8	54.8	52.6	47.5	58.1	29.3	26.5
101272960	1	45	1	79	11.84	300	2.29	3.4	0.94	1.81	1.15	0.58	1	7.4	0.547	2.62	5.7	67.13181818	2.613535714	168	81.1	52.8	71.4	41.2	34.9	42.7	25.6	21.7	26.5	15.6	13.2	16.2	11	9.4	11.4	3.68	3.23	3.95	25.2	7.5	14.9	52.9	44.8	54.8	55.9	47.5	58.1	31.4	26.5
101246945	1	74	20	54	12.05	487	1.08	5.02	1.03	3.52	1.18	0.85	261	11.5	0.412	0.404	9.8	17.65714286	2.942	176	68.7	57.9	78.3	42.3	38.3	46.9	25.3	23.8	29	17	14.6	17.8	10.9	10.3	12.5	3.79	3.55	4.33	11.7	8.2	16.4	53.9	49.2	60.2	57	52.1	63.7	31	29.2
101252141	1	37	4	100	14.92	67	3.38	3.03	5.55	1.25	3.18	1.07	20	9.3	0.181	1.28	6	19.548	1.887857143	173	68	55.9	75.7	39.3	37	45.2	24.8	23	28	14.5	14	17.2	10.8	9.9	12.1	3.75	3.43	4.19	14.2	7.9	15.8	50.7	47.5	58.1	53.8	50.4	61.6	30.4	28.2
101014116	1	43	10	65	33.11	402	1.83	5.91	1.26	3.77	0.98	1.03	124	15.2	0.979	2.24	8.8	49.87358491	4.576857143	167	65.3	52.2	70.6	41.5	34.5	42.1	25.9	21.4	26.2	15.6	13.1	16.1	11.1	9.3	11.3	3.78	3.19	3.9	8.9	7.4	14.7	53.4	44.3	54.1	56.4	46.9	57.4	31.7	26.1
101185346	1	56	3	56	9.8	308	2.41	3.49	0.79	2.09	0.71	0.62	186	7.2	1.51	3.07	6.2	151	4.843571429	167	71.8	52.2	70.6	37.6	34.5	42.1	23.5	21.4	26.2	14.1	13.1	16.1	10.1	9.3	11.3	3.52	3.19	3.9	20.6	7.4	14.7	48.4	44.3	54.1	51.2	46.9	57.4	28.7	26.1
101272091	1	57	10	78	12.46	321	1.76	3.77	0.89	2.31	1.27	0.64	12	8.3	0.559	1.14	8.7	29.025	3.236892857	176	80.5	57.9	78.3	44.8	38.3	46.9	27.9	23.8	29	16.9	14.6	17.8	12.1	10.3	12.5	4.33	3.55	4.33	19.3	8.2	16.4	57.6	49.2	60.2	61.2	52.1	63.7	34.4	29.2
101038830	1	35	4	75	13.81	388	1.79	8	1.55	5.78	1.6	2	34	9.1	0.554	1.71	8.1	32.5173913	3.102642857	177	91	58.6	79.2	49	38.8	47.4	30.7	24	29.4	18.3	14.8	18	13.3	10.4	12.6	4.5	3.58	4.38	24.2	8.3	16.5	63	49.8	60.8	66.8	52.7	64.4	38	29.5
101287555	1	29	1	102	15.69	441	1.87	3.47	1	1.98	1.26	0.7	50	10.5	0.626	2.48	6.7	52.81875	2.997928571	176	93.2	57.9	78.3	44.2	38.3	46.9	28	23.8	29	16.2	14.6	17.8	12.1	10.3	12.5	4.22	3.55	4.33	32.7	8.2	16.4	57	49.2	60.2	60.5	52.1	63.7	34.5	29.2
101101916	1	43	3	65	10.3	515	4.37	4.37	1.27	2.46	1.25	0.75	516	7.1	0.563	6.88	9.6	24.91967213	3.430285714	171	88.3	54.7	73.9	47.6	36.2	44.2	29.7	22.4	27.4	17.9	13.8	16.8	12.8	9.7	11.9	4.48	3.35	4.09	23.4	7.7	15.4	61.2	46.4	56.8	64.9	49.2	60.1	36.8	27.5
101014623	1	53	11	44	5.93	294	0.82	2.29	0.88	0.94	0.92	0.31	34	7	0.499	3.1	5.6	64.15714286	2.498	165	68.1	50.9	68.9	38.4	33.7	41.1	24.2	20.9	25.5	14.2	12.8	15.6	10.5	9	11	3.53	3.11	3.81	15.7	7.2	14.4	49.5	43.3	52.9	52.4	45.8	56	29.5	25.5
101264765	1	44	5	61	10.31	428	5.74	4.83	1.46	2.44	1.4	0.66	16	6.8	0.678	2.95	7.1	50.85	3.219214286	165	70	50.9	68.9	39.4	33.7	41.1	24.8	20.9	25.5	14.6	12.8	15.6	10.8	9	11	3.74	3.11	3.81	16.1	7.2	14.4	50.7	43.3	52.9	53.9	45.8	56	30.4	25.5
101288487	1	44	1	74	11.33	398	2.14	6.21	1.11	4.36	1.17	1.21	29	10.6	0.589	1.35	7.5	39.7575	3.077678571	170	85	54.1	73.1	45.5	35.7	43.7	28.4	22.1	27.1	17.1	13.6	16.6	12.2	9.5	11.7	4.25	3.3	4.04	23	7.6	15.3	58.5	45.9	56.1	62	48.6	59.4	35.1	27.1
101250049	1	29	1	122	15.31	509	11	7.65	3	2.26	0.68	0.17	51	10.4	1.73	6.58	8.3	97.3125	6.628214286	180	127.1	60.6	82	53.4	40	49	33.6	24.8	30.4	19.8	15.2	18.6	14.5	10.7	13.1	4.98	3.71	4.53	54.2	8.6	17.1	68.8	51.5	62.9	72.9	54.5	66.6	41.8	30.6
101269469	1	48	1	77	13.65	304	1.69	5.8	1.32	3.89	1.46	1.08	261	13.2	0.333	1.97	5.9	37.4625	2.201678571	173	70.2	55.9	75.7	42.2	37	45.2	26.5	23	28	15.7	14	17.2	11.4	9.9	12.1	3.69	3.43	4.19	12.9	7.9	15.8	54.4	47.5	58.1	57.3	50.4	61.6	32.5	28.2
101270118	1	41	13	64	17.92	511	3.97	5.87	1.44	3.76	1.38	1.24	56	10	0.24	1.24	6.4	22.34482759	2.048571429	174	80.9	56.6	76.6	47.7	37.4	45.8	29.9	23.2	28.4	17.8	14.2	17.4	12.9	10.1	12.3	4.78	3.46	4.23	15.5	8	16	61.4	48.1	58.7	65.4	51	62.3	37	28.4
101257661	1	55	2	128	10.74	286	2.56	6.49	1.02	4.62	0.8	1.12	744	9.9	1.07	3.73	5.9	120.375	3.754642857	168	79	52.8	71.4	43	34.9	42.7	27	21.7	26.5	16	13.2	16.2	11.7	9.4	11.4	4.1	3.23	3.95	20.2	7.5	14.9	55.4	44.8	54.8	58.8	47.5	58.1	33.3	26.5
101141665	1	50	2	82	9.84	251	5.88	5.25	1.35	2.69	0.79	0.84	36	8.2	1.46	3.94	7.5	98.55	5.410714286	176	86.7	57.9	78.3	47.2	38.3	46.9	29.8	23.8	29	17.4	14.6	17.8	12.9	10.3	12.5	4.68	3.55	4.33	21.9	8.2	16.4	60.9	49.2	60.2	64.8	52.1	63.7	36.8	29.2
101190157	1	43	5	53	6.1	384	2.06	6.59	1.29	4.35	1.37	1.49	54	7	0.577	2.19	6.7	48.684375	2.880678571	172	73	55.3	74.9	41.3	36.6	44.8	26	22.7	27.7	15.3	13.9	17	11.2	9.8	12	3.67	3.38	4.14	16.8	7.8	15.6	53.2	47	57.4	56.2	49.8	60.9	31.9	27.8
101269804	1	42	1	68	7.37	389	1.09	6	1.44	4.08	1.61	1.03	46	7.5	0.775	2.42	7.7	49.82142857	3.63125	170	82.3	54.1	73.1	42.3	35.7	43.7	26.7	22.1	27.1	15.6	13.6	16.6	11.5	9.5	11.7	3.89	3.3	4.04	24.6	7.6	15.3	54.6	45.9	56.1	57.7	48.6	59.4	32.8	27.1
101270480	1	32	4	78	15.61	304	18.31	8.31	2.89	2.28	0.7	0.31	30	8.1	0.738	1.89	9.2	34.95789474	3.924857143	170	83.7	54.1	73.1	47.7	35.7	43.7	29.9	22.1	27.1	17.8	13.6	16.6	12.9	9.5	11.7	4.38	3.3	4.04	18.7	7.6	15.3	61.5	45.9	56.1	65	48.6	59.4	37	27.1
101252850	1	21	1	98	17.35	365	6.1	6.87	1.71	3.95	1.02	1.05	18	12.2	0.493	1.52	8.4	27.16530612	2.979	176	82.1	57.9	78.3	45	38.3	46.9	28.5	23.8	29	16.5	14.6	17.8	12.4	10.3	12.5	4.24	3.55	4.33	20.5	8.2	16.4	58.1	49.2	60.2	61.6	52.1	63.7	35.1	29.2
[truncated: 176 more columns]
